# Supplementary material for: In-Hospital Mortality and Morbidity in Cancer Patients with COVID-19: A Nationwide Analysis from the United States
Source: Cancers (Basel). 2022 Dec 30;15(1):222. doi: 10.3390/cancers15010222 (PMC9818639; doi:10.3390/cancers15010222)
Supplement: Supplementary file 1 [file cancers-15-00222-s001.zip]

Archive with 1 entries (1 files):
- cancers-2108450-supplementary.pdf
